# Supplementary material for: Chitosan Biocomposites for the Adsorption and Release of H2S
Source: Materials (Basel). 2021 Nov 7;14(21):6701. doi: 10.3390/ma14216701 (PMC8587643; doi:10.3390/ma14216701)
Supplement: Supplementary file 1 [file materials-14-06701-s001.zip]

Archive with 1 entries (1 files):
- materials-1448778-supplementary.pdf
